# Supplementary material for: The Water Extract of Ampelopsis grossedentata Alleviates Oxidative Stress and Intestinal Inflammation
Source: Antioxidants (Basel). 2023 Feb 21;12(3):547. doi: 10.3390/antiox12030547 (PMC10045513; doi:10.3390/antiox12030547)
Supplement: Supplementary file 1 [file antioxidants-12-00547-s001.zip]

Archive with 1 entries (1 files):
- antioxidants-2225043-supplementary.pdf
